# Supplementary material for: The Association Between Social Media Usage on Food Choice Motivations and Dietary Carbon Footprints in Adolescents: A Cross-Sectional Study
Source: Int J Environ Res Public Health. 2026 Mar 21;23(3):400. doi: 10.3390/ijerph23030400 (PMC13026819; doi:10.3390/ijerph23030400)
Supplement: Supplementary file 1 [file ijerph-23-00400-s001.zip]

Archive with 1 entries (1 files):
- ijerph-4194873-supplementary.pdf
